# Supplementary material for: Typing of the Gut Microbiota Community in Japanese Subjects
Source: Microorganisms. 2022 Mar 20;10(3):664. doi: 10.3390/microorganisms10030664 (PMC8954045; doi:10.3390/microorganisms10030664)
Supplement: Supplementary file 1 [file microorganisms-10-00664-s001.zip]

Archive with 3 entries (3 files):
- 20220227_Supplementary_Figure_Legends.pdf
- S20211231Microbiota_Profile_supplFig_ver11.pptx
- S20211231Microbiota_Profile_Suppl_ver10.xlsx
